# Supplementary material for: Synthesis and Characterization of Highly Crystalline Bi-Functional Mn-Doped Zn2SiO4 Nanostructures by Low-Cost Sol–Gel Process
Source: Nanomaterials (Basel). 2023 Jan 29;13(3):538. doi: 10.3390/nano13030538 (PMC9921793; doi:10.3390/nano13030538)
Supplement: Supplementary file 1 [file nanomaterials-13-00538-s001.zip]

Archive with 1 entries (1 files):
- nanomaterials-2044708-supplementary.pdf
